# Supplementary material for: Comprehensive immune profiling identifies alterations in adaptive and innate immune responses in granulomatosis with polyangiitis patients in remission
Source: Front Immunol. 2026 Mar 27;17:1726107. doi: 10.3389/fimmu.2026.1726107 (PMC13066301; doi:10.3389/fimmu.2026.1726107)
Supplement: Supplementary file 10 [file Table1.xlsx]

## Sheet: Sheet1
Supplementary Table 1. Antibody panels for CyTOF-based immuneophenotyping.
Tag	Antigen	Clone	Cell population/subpopulation
Antibody WB Panel
89Y	CD45	HI30	Hematopoietic cells
141Pr	HLA-DR	L243	Dendritic cells & T cell activation
143Nd	CD15 (SSEA-1)	W6D3	Neutrophils (CD15+)
145Nd	CD35	E11	Neutrophil activation
147Sm	CD62L	DREG-56	Neutrophil activation
149Sm	CD18	TS1/18	Neutrophil activation
153Eu	CD3	UCHT1	T cells
155Gd	CD1c	L161	Dendritic cells
156Gd	CD14	M5E2	Monocytes
159Tb	CD66	CD66a-B1.1	Neutrophils (CD66+)
161Dy	CD177	MEM-166	Neutrophil activation (mediates PR3 expression)
163Dy	CD63	H5C6	Neutrophil activation
165Ho	CD16	3G8	Neutrophils (CD16+)
168Er	CD69	FN50	T cell and Neutrophil activation
170Er	PR3	MCPR3-3	GPA autoantigen
172Yb	CD49d	9F10	Neutrophils (CD49-)
174Yb	CD19	HIB19	B cells
176Yb	CD11b (activated)	CBRM1/5	Neutrophil activation
Antibody PBMC Panel
141Pr	HLA-DR	L243	Dendritic cells & T cell activation
142Nd	CD8a	RPA-T8	CD8a positive T cells
143Nd	CD5	UCHT2	Regulatory B cells
144Nd	CD38	HIT2	Plasmablasts & T cell activation
145Nd	IFNγ	B27	Activation marker
146Nd	IgD	IA6-2	IgD positive B cells
147Sm	CD4	SK3	CD4 positive T cells
148Nd	CD21	Bu32	Marginal zone B cells
149Sm	TNF-α	MAb11	Activation marker
150Nd	CD45RA	HI100	Naïve T cells, Effector T cells
151Eu	CD123	6H6	Plasmacytoid dendritic cells
152Sm	CD11c	Bu15	Dendritic cells
153Eu	CD3	UCHT1	T cells
154Sm	CD24	ML5	Transitional B cells
155Gd	CD1c	L161	Myeloid dendritic cells
156Gd	CD14	M5E2	Monocytes
158Gd	CD27	O323	B cell subgroups
159Tb	CCL4	D21-1351	Activation marker
160Gd	CD25	2A3	Regulatory T cells
161Dy	CXCR5	RF8B2	Follicular helper T cells, Mature B cells
162Dy	IL-2	MQ1-17H12	Activation marker
163Dy	CD20	2H7	B cells
164Dy	CD154	24-31	T cell activation
165Ho	CD16	3G8	Non-classical (vs. classical) monocytes
166Er	IL-17α	BL168	Activation marker
167Er	IL-6	MQ2-13A5	Activation marker
168Er	CD69	FN50	T cell & Natural killer cell activation
169Tm	TCRγδ	5A6.E9	Gamma delta T cells
170Er	CD56	NCAM16.2	Natural killer & Natural killer T cells
171Yb	IL-10	JES3-19F1	Activation marker
172Yb	CD127	eBioRDR5	Regulatory T cells
173Yb	CD45RO	UCHL1	Memory T cells
174Yb	CD19	HIB19	B cells
175Lu	IL-8	E8N1	Activation marker
176Yb	CCR7	G043H7	Non-effector T cells
