# Supplementary material for: Comprehensive immune profiling identifies alterations in adaptive and innate immune responses in granulomatosis with polyangiitis patients in remission
Source: Front Immunol. 2026 Mar 27;17:1726107. doi: 10.3389/fimmu.2026.1726107 (PMC13066301; doi:10.3389/fimmu.2026.1726107)
Supplement: Supplementary file 11 [file Table2.xlsx]

## Sheet: Sheet1
Supplementary table2. Baseline demographic characteristics.
Characteristic	GPA (n = 59)	HC (n = 31)	P value
Age, years (mean ± SD)	49.2±17	50.7 ± 14	0.57
Sex, male/female, n (%)	25/34 (42.4/57.6)	13/18 (41.9/58.1)	0.95
