# Supplementary material for: Comprehensive immune profiling identifies alterations in adaptive and innate immune responses in granulomatosis with polyangiitis patients in remission
Source: Front Immunol. 2026 Mar 27;17:1726107. doi: 10.3389/fimmu.2026.1726107 (PMC13066301; doi:10.3389/fimmu.2026.1726107)
Supplement: Supplementary file 12 [file Table3.xlsx]

## Sheet: Sheet1
Supplementary Table 3. Abbreviations of immune cell subsets and the gating strategy applied in Cytobank for their identification.
No	Cell Subset Name	Abbreviations	Gating Strategy
1	T cells	/	CD3+CD19-CD56-
2	B cells	/	CD3-CD19+
3	Non-T/B cells	/	CD3-CD19-
4	Natural killer T cells	NKT	CD3+CD19-CD56+
5	γδT cells	/	CD3+CD19-CD56-TCRγδ+
6	CD8+ T cells	CD8+	CD3+CD19-CD56-TCRγδ-CD8+CD4-
7	CD4+CD8+ T cells	DP	CD3+CD19-CD56-TCRγδ-CD8+CD4+
8	CD4-CD8- T cells	DN	CD3+CD19-CD56-TCRγδ-CD8-CD4-
9	CD4+ T cells	CD4+	CD3+CD19-CD56-TCRγδ-CD8-CD4+
10	Naïve T cells	Tn	CD3+CD19-CD56-TCRγδ-CCR7+CD45RA+
11	Central Memory T cells	Tcm	CD3+CD19-CD56-TCRγδ-CCR7+CD45RO+
12	Effector T cells	Teff	CD3+CD19-CD56-TCRγδ-CCR7-CD45RA+
13	Effector Memory T cells	Tem	CD3+CD19-CD56-TCRγδ-CCR7-CD45RO+
14	Regulatory T celkls	Treg	CD3+CD19-CD56-TCRγδ-CD8-CD4+CD25+CD127-
15	T follicular helper cells	Tfh	CD3+CD19-CD56-TCRγδ-CD8-CD4+CD25-CD127+CXCR5+
16	Natural killer cells	NK	CD3-CD19-CD20-CD14-CD56+
17	CD56bright NK cells	NKbright	CD3-CD19-CD20-CD14-CD56bright
18	CD56dim NK cells	NKdim	CD3-CD19-CD20-CD14-CD56dim
19	Immature NK cells	iNK	CD3-CD19-CD20-CD14-CD56brightCD16-
20	Cytotoxic NK cells	cNK	CD3-CD19-CD20-CD14-CD56dimCD16+
21	Monocytes	Mo	CD3-CD19-CD20-CD14+
22	Non-Classic Monocytes	NcMo	CD3-CD19-CD20-CD14+CD16+
23	Intermediate Monocytes	intMo	CD3-CD19-CD20-CD14++CD16+
24	Classcial Monocytes	cMo	CD3-CD19-CD20-CD14++CD16-
25	Dendritic cells	DCs	CD3-CD19-CD20-CD14-CD56-HLA-DR+
26	Plasmacytoid dendritic cells	pDC	CD3-CD19-CD20-CD14-CD56-HLA-DR+CD123+CD11c-
27	Conventional dendritic cells	cDC	CD3-CD19-CD20-CD14-CD56-HLA-DR+CD123-CD11c+
28	Type 1 conventional dendritic cells	cDC1s	CD3-CD19-CD20-CD14-CD56-HLA-DR+CD123-CD11c+CD1c-
29	Type 2 conventional dendritic cells	cDC2s	CD3-CD19-CD20-CD14-CD56-HLA-DR+CD123-CD11c+CD1c+
30	Naïve B cells	/	CD3-CD19+IgD+CD27-
31	Non-Class-switched B cells	UnSwB	CD3-CD19+IgD+CD27+
32	Class-switched B cells	SwB	CD3-CD19+IgD-CD27+
33	Plasmablasts and Plasma	PIB&PC	CD3-CD19+IgD-CD27+CD38++
34	Mature B cells	/	CD3-CD19+CD38-/low
35	Neutrophils	/	CD3-CD19-CD16+CD66+
36	CD177+ Neutrophils	/	CD3-CD19-CD16+CD66+CD177+
37	CD177- Neutrophils	/	CD3-CD19-CD16+CD66+CD177-
